# Supplementary material for: The Usage of Antibiotics by COVID-19 Patients with Comorbidities: The Risk of Increased Antimicrobial Resistance
Source: Antibiotics (Basel). 2021 Dec 29;11(1):35. doi: 10.3390/antibiotics11010035 (PMC8772884; doi:10.3390/antibiotics11010035)
Supplement: Supplementary file 1 [file antibiotics-11-00035-s001.zip]

Archive with 1 entries (1 files):
- antibiotics-1522524-supplementary.pdf
